# Supplementary material for: Applications of Diacylglycerol Acyltransferase for Triacylglycerol Production in Mortierella alpina
Source: J Fungi (Basel). 2023 Feb 7;9(2):219. doi: 10.3390/jof9020219 (PMC9965251; doi:10.3390/jof9020219)
Supplement: Supplementary file 1 [file jof-09-00219-s001.zip]

Archive with 1 entries (1 files):
- jof-2166621-supplementary.pdf
